# Supplementary material for: Procalcitonin Detection Using Immunomagnetic Beads-Mediated Surface-Enhanced Raman Spectroscopy
Source: Biosensors (Basel). 2024 Mar 29;14(4):164. doi: 10.3390/bios14040164 (PMC11048292; doi:10.3390/bios14040164)
Supplement: Supplementary file 1 [file biosensors-14-00164-s001.zip]

Archive with 1 entries (1 files):
- biosensors-2911202-supplementary.pdf
